# Supplementary material for: Assessing measurement invariance in the EORTC QLQ-C30
Source: Qual Life Res. 2021 Jul 29;31(3):889–901. doi: 10.1007/s11136-021-02961-8 (PMC8921013; doi:10.1007/s11136-021-02961-8)
Supplement: Supplementary file 2 — Supplementary file2 (XLSX 44 kb) [file 11136_2021_2961_MOESM2_ESM.xlsx]

## Sheet: Tumorgroups 3 6 9 10
					CHRONIC LYMPHOCYTIC LEUKEMIA				NON-HODGKIN LYMPHOMA				THYROID CANCER
	Items	Scaled X2 difference test			Latent factor means				Latent factor means
		∆X2	∆df	p	Scalar model	Released model	∆	∆ versus 0,2	Scalar model	Released model	∆	∆ versus 0,2	Scalar model	Released model	∆	∆ versus 0,2
CF	Q20	15.135	9	0.087	-0.076	-0.105	0.029	FALSE	0.149	0.032	0.117	FALSE	0.152	-0.05	0.202	TRUE
	Q25	15.46	9	0.079		0.019	0.095	FALSE		0.36	0.211	TRUE		0.393	0.241	TRUE
EF	Q21	14.934	9	0.093	0.078	0.088	0.01	FALSE	0.233	0.223	0.01	FALSE	0.262	0.17	0.092	FALSE
	Q22	12.731	9	0.175		0.071	0.007	FALSE		0.254	0.021	FALSE		0.367	0.105	FALSE
	Q23	9.868	9	0.361		0.117	0.039	FALSE		0.238	0.005	FALSE		0.263	0.001	FALSE
	Q24	10.123	9	0.341		0.037	0.041	FALSE		0.222	0.011	FALSE		0.26	0.002	FALSE
FAT	Q10	15.856	9	0.07	0.29	0.354	0.064	FALSE	0.4	0.447	0.047	FALSE	0.356	0.456	0.1	FALSE
	Q12	9.936	9	0.356		0.296	0.006	FALSE		0.404	0.004	FALSE		0.379	0.023	FALSE
	Q18**	24.253	9	0.004		0.224	0.066	FALSE		0.354	0.046	FALSE		0.243	0.113	FALSE
PF	Q1**	21.861	9	0.009	0.257	0.223	0.034	FALSE	0.35	0.312	0.038	FALSE	0.067	-0.064	0.131	FALSE
	Q2	13.3	9	0.15		0.313	0.056	FALSE		0.391	0.041	FALSE		0.171	0.104	FALSE
	Q3	9.977	9	0.352		0.268	0.011	FALSE		0.358	0.008	FALSE		0.101	0.034	FALSE
	Q4	5.112	9	0.5305		0.251	0.006	FALSE		0.347	0.003	FALSE		0.061	0.006	FALSE
	Q5	8.833	9	0.453		0.239	0.018	FALSE		0.349	0.001	FALSE		0.056	0.011	FALSE
RF	Q6*	17.043	9	0.048	0.105	0.043	0.062	FALSE	0.267	0.18	0.087	FALSE	-0.025	-0.015	0.01	FALSE
	Q7*	17.77	9	0.038		0.157	0.052	FALSE		0.342	0.075	FALSE		-0.036	0.011	FALSE
SF	Q26	7.908	9	0.543	0.017	0.087	0.07	FALSE	0.333	0.384	0.051	FALSE	0.04	0.125	0.085	FALSE
	Q27	8.737	9	0.462		-0.225	0.242	TRUE		0.204	0.129	FALSE		-0.231	0.271	TRUE
PA	Q9	8.177	9	0.516	0.209	0.231	0.022	FALSE	0.204	0.208	0.004	FALSE	0.251	0.281	0.03	FALSE
	Q19	7.881	9	0.546		0.189	0.02	FALSE		0.2	0.004	FALSE		0.22	0.031	FALSE
NAU	Q14	#			#	#			#	#			#	#
	Q15	#				#				#				#
QL	Q29	3.833	3	0.28	-0.162	-0.167	0.005	FALSE	-0.197	-0.205	0.008	FALSE	-0.113	-0.115	0.002	FALSE
	Q30	3.833	3	0.28		-0.157	0.005	FALSE		-0.19	0.007	FALSE		-0.112	0.001	FALSE
Reference group: Prostate cancer
*=p<0.05; **= p<0.01; ***=p<0.001

## Sheet: Tumorgroups 1 8
COLORECTAL CANCER
					COLORECTAL CANCER
	Items	Scaled X2 difference test			Latent factor means
		∆X2	∆df	p	Scalar model	Released model	∆	∆ versus 0,2
CF	Q20	4.814	3	0.186	-0.082	0.102	0.184	FALSE
	Q25	4.857	3	0.183		-0.499	0.417	TRUE
EF	Q21	2.516	3	0.472	-0.067	-0.046	0.021	FALSE
	Q22	2.414	3	0.491		-0.075	0.008	FALSE
	Q23	5.466	3	0.141		-0.05	0.017	FALSE
	Q24	6.056	3	0.109		-0.097	0.03	FALSE
FAT	Q10	4.978	3	0.173	-0.246	-0.357	0.111	FALSE
	Q12	2.131	3	0.546		-0.25	0.004	FALSE
	Q18	5.723	3	0.126		-0.156	0.09	FALSE
PF	Q1	3.089	3	0.378	0.393	0.426	0.033	FALSE
	Q2	2.844	3	0.416		0.366	0.027	FALSE
	Q3	3.56	3	0.313		0.384	0.009	FALSE
	Q4	5.077	3	0.166		0.392	0.001	FALSE
	Q5	1.584	2	0.4528		0.391	0.002	FALSE
RF	Q6	3.944	3	0.268	0.095	0.006	0.089	FALSE
	Q7	3.937	3	0.268		0.154	0.059	FALSE
SF	Q26	2.297	3	0.513	-0.076	-0.101	0.025	FALSE
	Q27	2.403	3	0.493		-0.05	0.026	FALSE
PA	Q9	3.32	3	0.345	0.206	0.238	0.032	FALSE
	Q19	2.447	3	0.485		0.177	0.029	FALSE
NAU	Q14	2.504	3	0.475	-0.19	-0.75	0.56	TRUE
	Q15	1.631	2	0.442		-0.093	0.097	FALSE
QL	Q29	0.813	1	0.367	0.015	0.015	0	FALSE
	Q30	0.813	1	0.367		0.014	0.001	FALSE
Reference group: Hodgkin lymphoma
Chi square difference test of model when item is freed against scalar model is not significant for all items
*=p<0.05; **= p<0.01; ***=p<0.001

## Sheet: Tumorgroups 11 12
					MULTIPLE MYELOMA
	Items	Scaled X2 difference test			Latent factor means
		∆X2	∆df	p	Scalar model	Released model	∆	∆ versus 0,2
CF	Q20*	9.164	3	0.027	0.884	0.818	0.066	FALSE
	Q25*	9.192	3	0.027		0.866	0.018	FALSE
EF	Q21	5.803	3	0.122	0.726	0.773	0.047	FALSE
	Q22	7.502	3	0.058		0.693	0.033	FALSE
	Q23	3.073	3	0.381		0.725	0.001	FALSE
	Q24	2.736	3	0.434		0.714	0.012	FALSE
FAT	Q10	3.744	3	0.291	1.016	1.032	0.016	FALSE
	Q12**	13.852	3	0.003		0.979	0.037	FALSE
	Q18	4.815	3	0.186		1.029	0.013	FALSE
PF	Q1***	34.39	3	<.001	1.045	0.932	0.113	FALSE
	Q2*	11.101	3	0.011		1.113	0.068	FALSE
	Q3***	25.749	3	<.001		1.126	0.081	FALSE
	Q4	1.957	3	0.581		1.033	0.012	FALSE
	Q5*	7.952	3	0.047		1.026	0.019	FALSE
RF	Q6	7.803	3	0.05	1.334	1.392	0.058	FALSE
	Q7	7.709	3	0.052		1.286	0.048	FALSE
SF	Q26	3.349	3	0.341	1.329	1.365	0.036	FALSE
	Q27	2.703	3	0.44		1.287	0.042	FALSE
PA	Q9	#			#	#
	Q19	#				#
NAU	Q14	1.671	3	0.643	0.328	0.098	0.23	TRUE
	Q15	1.676	3	0.642		0.47	0.142	FALSE
QL	Q29	1.499	1	0.221	-0.981	-1.017	0.036	FALSE
	Q30	1.499	1	0.221		-0.949	0.032	FALSE
Reference group: basal cell / squamous cell carcinoma
*=p<0.05; **= p<0.01; ***=p<0.001

## Sheet: Life stage
					PATIENTS IN THEIR LAST YEAR OF LIFE
	Items	Scaled X2 difference test			Latent factor means
		∆X2	∆df	p	Scalar model	Released model	∆	∆ versus 0,2
CF	Q20	#			#	#
	Q25	#				#
EF	Q21	4.176	3	0.243	0.453	0.494	0.041	FALSE
	Q22	6.69	3	0.082		0.404	0.049	FALSE
	Q23	3.07	3	0.381		0.464	0.011	FALSE
	Q24	2.822	3	0.42		0.447	0.006	FALSE
FAT	Q10	3.572	3	0.312	0.826	0.826	0	FALSE
	Q12	3.916	3	0.271		0.795	0.031	FALSE
	Q18	3.304	3	0.347		0.855	0.029	FALSE
PF	Q1	3.411	3	0.333	0.953	0.963	0.01	FALSE
	Q2	2.872	3	0.412		0.932	0.021	FALSE
	Q3	7.047	3	0.07		0.98	0.027	FALSE
	Q4	2.449	3	0.485		0.949	0.004	FALSE
	Q5	5.648	3	0.13		0.932	0.021	FALSE
RF	Q6	3.933	3	0.269	0.981	0.972	0.009	FALSE
	Q7	4.211	3	0.24		0.983	0.002	FALSE
SF	Q26	4.417	3	0.22	0.74	0.754	0.014	FALSE
	Q27	3.983	3	0.263		0.717	0.023	FALSE
PA	Q9	2.631	3	0.452	0.501	0.468	0.033	FALSE
	Q19	2.57	3	0.463		0.534	0.033	FALSE
NAU	Q14	#			#	#
	Q15	#				#
QL	Q29	0.831	1	0.362	-0.961	-0.972	0.011	FALSE
	Q30	0.831	1	0.362		-0.952	0.009	FALSE
Reference group: cancer survivors
Chi square difference test of model when item is freed against scalar model is not significant for all items
*=p<0.05; **= p<0.01; ***=p<0.001

## Sheet: Time since diagnosis
					TIME SINCE DIAGNOSIS 3-5 YEARS				TIME SINCE DIAGNOSIS >5 YEARS
	Items	Scaled X2 difference test			Latent factor means				Latent factor means
		∆X2	∆df	p	Scalar model	Released model	∆	∆ versus 0,2	Scalar model	Released model	∆	∆ versus 0,2
CF	Q20	10.758	6	0.096	0.129	0.201	0.072	FALSE	0.052	0.146	0.094	FALSE
	Q25	9.498	6	0.147		0.015	0.114	FALSE		-0.133	0.185	FALSE
EF	Q21	5.676	6	0.461	-0.081	-0.086	0.005	FALSE	-0.16	-0.183	0.023	FALSE
	Q22**	16.98	6	0.009		-0.062	0.019	FALSE		-0.101	0.059	FALSE
	Q23	11.553	6	0.073		-0.089	0.008	FALSE		-0.178	0.018	FALSE
	Q24	2.996	6	0.809		-0.085	0.004	FALSE		-0.166	0.006	FALSE
FAT	Q10	10.136	6	0.119	-0.076	-0.113	0.037	FALSE	-0.123	-0.162	0.039	FALSE
	Q12	8.342	6	0.214		-0.069	0.007	FALSE		-0.106	0.017	FALSE
	Q18	8.763	6	0.187		-0.052	0.024	FALSE		-0.112	0.011	FALSE
PF	Q1	12.309	6	0.055	0.105	0.082	0.023	FALSE	0.04	0	0.04	FALSE
	Q2	7.704	6	0.261		0.125	0.02	FALSE		0.076	0.036	FALSE
	Q3	7.422	6	0.284		0.106	0.001	FALSE		0.042	0.002	FALSE
	Q4	11.118	6	0.085		0.108	0.003	FALSE		0.04	0	FALSE
	Q5	4.392	6	0.624		0.104	0.001	FALSE		0.042	0.002	FALSE
RF	Q6	11.496	6	0.074	-0.016	-0.011	0.005	FALSE	-0.068	-0.061	0.007	FALSE
	Q7	7.237	6	0.3		-0.02	0.004	FALSE		-0.076	0.008	FALSE
SF	Q26	7.828	6	0.251	-0.09	-0.131	0.041	FALSE	-0.195	-0.228	0.033	FALSE
	Q27	7.048	6	0.317		0.013	0.103	FALSE		-0.155	0.04	FALSE
PA	Q9	8.132	6	0.229	-0.107	-0.075	0.032	FALSE	-0.071	-0.042	0.029	FALSE
	Q19	6.9305	6	0.327		-0.135	0.028	FALSE		-0.097	0.026	FALSE
NAU	Q14	#				#			#	#
	Q15	#				#				#
QL	Q29	1.25	2	0.535	0.033	0.035	0.002	FALSE	0.117	0.118	0.001	FALSE
	Q30	1.25	2	0.535		0.033	0	#REF!		0.116	0.001	FALSE
Reference group: time since diagnosis 0-2 years
*=p<0.05; **= p<0.01; ***=p<0.001

## Sheet: Gender
					Male
	Items	Scaled X2 difference test			Latent factor means
		∆X2	∆df	p	Scalar model	Released model	∆	∆ versus 0,2
CF	Q20***	31.28	3	<.001	-0.049	0.111	0.16	FALSE
	Q25***	30.345	3	<.001		-0.312	0.263	TRUE
EF	Q21***	39.977	3	<.001	-0.29	-0.252	0.038	FALSE
	Q22	2.072	3	0.558		-0.299	0.009	FALSE
	Q23***	58.173	3	<.001		-0.329	0.039	FALSE
	Q24	2.171	3	0.538		-0.278	0.012	FALSE
FAT	Q10***	27.986	3	<.001	-0.293	-0.36	0.067	FALSE
	Q12*	9.097	3	0.028		-0.301	0.008	FALSE
	Q18***	62.107	3	<.001		-0.223	0.07	FALSE
PF	Q1***	81.191	3	<.001	-0.306	-0.214	0.092	FALSE
	Q2***	49.987	3	<.001		-0.403	0.097	FALSE
	Q3**	14.123	3	0.003		-0.32	0.014	FALSE
	Q4	2.937	3	0.401		-0.301	0.005	FALSE
	Q5	1.396	3	0.707		-0.302	0.004	FALSE
RF	Q6***	73.724	3	<.001	-0.239	-0.139	0.1	FALSE
	Q7***	72.499	3	<.001		-0.312	0.073	FALSE
SF	Q26*	11.212	3	0.011	-0.235	-0.283	0.048	FALSE
	Q27*	9.989	3	0.019		-0.08	0.155	FALSE
PA	Q9	7.478	3	0.058	-0.357	-0.347	0.01	FALSE
	Q19*	8.678	3	0.034		-0.369	0.012	FALSE
NAU	Q14	1.137	3	0.768	-0.347	-0.569	0.222	TRUE
	Q15	1.622	3	0.655		-0.355	0.008	FALSE
QL	Q29	0.066	1	0.798	0.117	0.117	0	FALSE
	Q30	0.066	1	0.798		0.117	0	FALSE
Reference category: female
*=p<0.05; **= p<0.01; ***=p<0.001

## Sheet: Age
					Age group 18-44 years				Age group 45-65 years
	Items	Scaled X2 difference test			Latent factor means				Latent factor means
		∆X2	∆df	p	Scalar model	Released model	∆	∆ versus 0,2	Scalar model	Released model	∆	∆ versus 0,2
CF	Q20**	21.363	6	0.002	-0.064	-0.455	0.391	TRUE	-0.01	-0.192	0.182	FALSE
	Q25**	21.334	6	0.002		0.353	0.417	TRUE		0.26	0.27	TRUE
EF	Q21	4.226	6	0.646	0.208	0.205	0.003	FALSE	0.172	0.177	0.005	FALSE
	Q22	9.892	6	0.129		0.238	0.03	FALSE		0.149	0.023	FALSE
	Q23***	26.744	6	<.001		0.15	0.058	FALSE		0.17	0.002	FALSE
	Q24*	13.322	6	0.038		0.245	0.037	FALSE		0.187	0.015	FALSE
FAT	Q10***	31.308	6	<.001	0.037	0.184	0.147	FALSE	0.012	0.098	0.086	FALSE
	Q12	4.955	6	0.55		0.037	0	FALSE		0.004	0.008	FALSE
	Q18***	27.531	6	<.001		0.081	0.044	FALSE		-0.06	0.072	FALSE
PF	Q1**	21.433	6	0.002	-0.881	-1.011	0.13	FALSE	-0.332	-0.426	0.094	FALSE
	Q2**	18.166	6	0.006		-0.844	0.037	FALSE		-0.255	0.077	FALSE
	Q3**	18.885	6	0.004		-0.875	0.006	FALSE		-0.314	0.018	FALSE
	Q4***	25.869	6	<.001		-0.798	0.083	FALSE		-0.321	0.011	FALSE
	Q5	5.767	6	0.45		-0.869	0.012	FALSE		-0.342	0.01	FALSE
RF	Q6	10.252	6	0.114	-0.375	-0.287	0.088	FALSE	-0.011	0.04	0.051	FALSE
	Q7	8.833	6	0.183		-0.453	0.078	FALSE		-0.054	0.043	FALSE
SF	Q26	10.78	6	0.095	0.051	0.043	0.008	FALSE	0.208	0.217	0.009	FALSE
	Q27	10.307	6	0.112		0.164	0.113	FALSE		0.243	0.035	FALSE
PA	Q9	5.775	6	0.449	-0.538	-0.634	0.096	FALSE	0.1	0.101	0.001	FALSE
	Q19	5.807	6	0.445		-0.466	0.072	FALSE		0.102	0.002	FALSE
NAU	Q14	#			#	#			#	#
	Q15	#				#				#
QL	Q29	3.706	2	0.157	0.097	0.099	0.002	FALSE	0.02	0.019	0.001	FALSE
	Q30	3.706	2	0.157		0.095	0.002	FALSE		0.02	0	FALSE
Reference group: age >65 years
*=p<0.05; **= p<0.01; ***=p<0.001
